# Supplementary material for: Premature Infant Gut Microbiome relationships with childhood behavioral scales: preliminary insights
Source: Front Nutr. 2024 Feb 14;10:1294549. doi: 10.3389/fnut.2023.1294549 (PMC10899318; doi:10.3389/fnut.2023.1294549)
Supplement: Supplementary file 3 [file Table_3.xlsx]

## Sheet: cbcl_depression
Variable	Feature	Value	Coefficient	P-value
CBCL1depress_res	ASV_24	CBCL1depress_res	0.0241014	0.000768758
CBCL1depress_res	ASV_2	CBCL1depress_res	0.0861916	0.0247602
CBCL1depress_res	ASV_179	CBCL1depress_res	-0.00518173	0.0382956
CBCL1depress_res	ASV_169	CBCL1depress_res	0.0450863	0.0385465
CBCL1depress_res	ASV_1227	CBCL1depress_res	-0.0100143	0.0423899
CBCL1depress_res	ASV_21	CBCL1depress_res	0.00887888	0.0712944
CBCL1depress_res	ASV_55	CBCL1depress_res	-0.0110947	0.0857319
CBCL1depress_res	ASV_352	CBCL1depress_res	-0.00241729	0.128922
CBCL1depress_res	ASV_1	CBCL1depress_res	-0.132562	0.147417
CBCL1depress_res	ASV_431	CBCL1depress_res	-0.00456958	0.178013
CBCL1depress_res	ASV_234	CBCL1depress_res	0.00262792	0.18828
CBCL1depress_res	ASV_4	CBCL1depress_res	0.0392369	0.189117
CBCL1depress_res	ASV_402	CBCL1depress_res	-0.00438241	0.19508
CBCL1depress_res	ASV_41	CBCL1depress_res	-0.0353211	0.213077
CBCL1depress_res	ASV_8	CBCL1depress_res	0.00268986	0.241184
CBCL1depress_res	ASV_22	CBCL1depress_res	-0.00994141	0.334453
CBCL1depress_res	ASV_683	CBCL1depress_res	0.00340091	0.34461
CBCL1depress_res	ASV_50	CBCL1depress_res	0.00358426	0.356799
CBCL1depress_res	ASV_702	CBCL1depress_res	-0.00284193	0.529546
CBCL1depress_res	ASV_47	CBCL1depress_res	0.00258481	0.610766
CBCL1depress_res	ASV_39	CBCL1depress_res	0.0102875	0.641027
CBCL1depress_res	ASV_214	CBCL1depress_res	0.00122282	0.728029
CBCL1depress_res	ASV_10	CBCL1depress_res	-0.0105472	0.739605
CBCL1depress_res	ASV_25	CBCL1depress_res	-0.00218572	0.777279
CBCL1depress_res	ASV_27	CBCL1depress_res	0.00124445	0.822093
CBCL1depress_res	ASV_176	CBCL1depress_res	0.000847998	0.853443
CBCL1depress_res	ASV_83	CBCL1depress_res	0.00249722	0.874388
CBCL1depress_res	ASV_59	CBCL1depress_res	-0.00021037	0.90466
CBCL1depress_res	ASV_5	CBCL1depress_res	-0.000604906	0.928777
CBCL1depress_res	ASV_7	CBCL1depress_res	0.000591874	0.938478
CBCL1depress_res	ASV_28	CBCL1depress_res	0.000854666	0.955418
CBCL1depress_res	ASV_13	CBCL1depress_res	-0.000854971	0.97231
CBCL1depress_res	ASV_3	CBCL1depress_res	0.000681973	0.98811
CBCL1depress_res	ASV_29	CBCL1depress_res	-7.5106e-06	0.998884

## Sheet: cbcl_anxiety
Variable	Feature	Value	Coefficient	P-value
CBCL2anxiety_res	ASV_24	CBCL2anxiety_res	-0.0172703	0.0132925
CBCL2anxiety_res	ASV_179	CBCL2anxiety_res	0.00529656	0.0427491
CBCL2anxiety_res	ASV_8	CBCL2anxiety_res	-0.00596603	0.0715595
CBCL2anxiety_res	ASV_1227	CBCL2anxiety_res	0.0084603	0.0945368
CBCL2anxiety_res	ASV_55	CBCL2anxiety_res	0.0108175	0.107879
CBCL2anxiety_res	ASV_39	CBCL2anxiety_res	-0.0309329	0.191741
CBCL2anxiety_res	ASV_234	CBCL2anxiety_res	0.002903	0.205483
CBCL2anxiety_res	ASV_10	CBCL2anxiety_res	0.0443317	0.233227
CBCL2anxiety_res	ASV_402	CBCL2anxiety_res	0.00399185	0.257211
CBCL2anxiety_res	ASV_59	CBCL2anxiety_res	-0.00200432	0.296552
CBCL2anxiety_res	ASV_21	CBCL2anxiety_res	-0.00529326	0.297963
CBCL2anxiety_res	ASV_83	CBCL2anxiety_res	0.0190756	0.303237
CBCL2anxiety_res	ASV_41	CBCL2anxiety_res	0.0378796	0.333606
CBCL2anxiety_res	ASV_683	CBCL2anxiety_res	-0.00369715	0.338567
CBCL2anxiety_res	ASV_431	CBCL2anxiety_res	0.0029135	0.404203
CBCL2anxiety_res	ASV_3	CBCL2anxiety_res	-0.0442821	0.469013
CBCL2anxiety_res	ASV_4	CBCL2anxiety_res	0.0288951	0.472483
CBCL2anxiety_res	ASV_2	CBCL2anxiety_res	-0.0287056	0.552732
CBCL2anxiety_res	ASV_352	CBCL2anxiety_res	0.00120519	0.574533
CBCL2anxiety_res	ASV_1	CBCL2anxiety_res	-0.0618302	0.59487
CBCL2anxiety_res	ASV_214	CBCL2anxiety_res	-0.00134619	0.738225
CBCL2anxiety_res	ASV_22	CBCL2anxiety_res	0.00457826	0.743046
CBCL2anxiety_res	ASV_7	CBCL2anxiety_res	0.00308033	0.770784
CBCL2anxiety_res	ASV_13	CBCL2anxiety_res	0.00918956	0.786667
CBCL2anxiety_res	ASV_28	CBCL2anxiety_res	-0.00370621	0.817278
CBCL2anxiety_res	ASV_702	CBCL2anxiety_res	-0.000425166	0.928069
CBCL2anxiety_res	ASV_5	CBCL2anxiety_res	0.000613988	0.932626
CBCL2anxiety_res	ASV_176	CBCL2anxiety_res	0.000235211	0.961001
CBCL2anxiety_res	ASV_25	CBCL2anxiety_res	-7.61719e-05	0.994358

## Sheet: cbcl_autism
Variable	Feature	Value	Coefficient	P-value
CBCL3autism_res	ASV_83	CBCL3autism_res	-0.0594378	0.0531109
CBCL3autism_res	ASV_234	CBCL3autism_res	-0.00440647	0.221915
CBCL3autism_res	ASV_1	CBCL3autism_res	0.138956	0.262689
CBCL3autism_res	ASV_10	CBCL3autism_res	-0.0152535	0.718833
CBCL3autism_res	ASV_214	CBCL3autism_res	0.000816767	0.861635
CBCL3autism_res	ASV_3	CBCL3autism_res	0.00574992	0.945229

## Sheet: cbcl_ADHD
Variable	Feature	Value	Coefficient	N	N not 0	P-value
CBCL4ADHD_res	ASV_83	CBCL4ADHD_res	0.0293444	19	6	0.051183
CBCL4ADHD_res	ASV_7	CBCL4ADHD_res	-0.0102575	19	11	0.0964712
CBCL4ADHD_res	ASV_21	CBCL4ADHD_res	-0.00448081	19	3	0.208559
CBCL4ADHD_res	ASV_59	CBCL4ADHD_res	0.0016652	19	2	0.215364
CBCL4ADHD_res	ASV_5	CBCL4ADHD_res	0.00620497	19	5	0.23014
CBCL4ADHD_res	ASV_2	CBCL4ADHD_res	-0.0267009	19	8	0.325404
CBCL4ADHD_res	ASV_22	CBCL4ADHD_res	-0.00695655	19	5	0.375577
CBCL4ADHD_res	ASV_24	CBCL4ADHD_res	-0.00377838	19	5	0.390702
CBCL4ADHD_res	ASV_29	CBCL4ADHD_res	-0.0027669	19	3	0.556964
CBCL4ADHD_res	ASV_3	CBCL4ADHD_res	0.0178924	19	9	0.661711
CBCL4ADHD_res	ASV_13	CBCL4ADHD_res	0.00725624	19	16	0.700674
CBCL4ADHD_res	ASV_683	CBCL4ADHD_res	-0.000586243	19	3	0.824501
CBCL4ADHD_res	ASV_4	CBCL4ADHD_res	-0.000565052	19	6	0.979617
CBCL4ADHD_res	ASV_234	CBCL4ADHD_res	3.47952e-05	19	2	0.983825

## Sheet: cbcl_oppositional
Variable	Feature	Value	Coefficient	P-value
CBCL5oppositional_res	ASV_169	CBCL5oppositional_res	-0.0442831	0.0550971
CBCL5oppositional_res	ASV_4	CBCL5oppositional_res	-0.0510482	0.171849
CBCL5oppositional_res	ASV_22	CBCL5oppositional_res	0.0161886	0.212856
CBCL5oppositional_res	ASV_352	CBCL5oppositional_res	0.00205733	0.285226
CBCL5oppositional_res	ASV_1	CBCL5oppositional_res	0.100883	0.306351
CBCL5oppositional_res	ASV_2	CBCL5oppositional_res	-0.0341201	0.438105
CBCL5oppositional_res	ASV_7	CBCL5oppositional_res	0.00679233	0.481527
CBCL5oppositional_res	ASV_41	CBCL5oppositional_res	-0.0221254	0.5192
CBCL5oppositional_res	ASV_25	CBCL5oppositional_res	0.00580216	0.544859
CBCL5oppositional_res	ASV_8	CBCL5oppositional_res	0.00110511	0.690285
CBCL5oppositional_res	ASV_3	CBCL5oppositional_res	-0.0111099	0.82044
CBCL5oppositional_res	ASV_13	CBCL5oppositional_res	-0.00570347	0.85279
CBCL5oppositional_res	ASV_29	CBCL5oppositional_res	-0.000949349	0.873504
