# Supplementary material for: Premature Infant Gut Microbiome relationships with childhood behavioral scales: preliminary insights
Source: Front Nutr. 2024 Feb 14;10:1294549. doi: 10.3389/fnut.2023.1294549 (PMC10899318; doi:10.3389/fnut.2023.1294549)
Supplement: Supplementary file 4 [file Table_4.xlsx]

## Sheet: phyla_association
Variable	feature	value	coef	N	pval
CBCL1depress_res	Bacteria_Proteobacteria	CBCL1depress_res	0.0245283	19	0.957976
CBCL2anxiety_res	Bacteria_Proteobacteria	CBCL2anxiety_res	0.372827	19	0.528712
CBCL3autism_res	Bacteria_Proteobacteria	CBCL3autism_res	-0.118887	19	0.881052
CBCL4ADHD_res	Bacteria_Proteobacteria	CBCL4ADHD_res	-0.228174	19	0.594441
CBCL5oppositional_res	Bacteria_Proteobacteria	CBCL5oppositional_res	0.13278	19	0.775457
CBCL1depress_res	Bacteria_Actinobacteria	CBCL1depress_res	-0.851041	19	0.731424
CBCL2anxiety_res	Bacteria_Actinobacteria	CBCL2anxiety_res	-4.22418	19	0.190864
CBCL3autism_res	Bacteria_Actinobacteria	CBCL3autism_res	4.62686	19	0.283989
CBCL4ADHD_res	Bacteria_Actinobacteria	CBCL4ADHD_res	-2.0458	19	0.373912
CBCL5oppositional_res	Bacteria_Actinobacteria	CBCL5oppositional_res	0.34832	19	0.887891
CBCL1depress_res	Bacteria_Firmicutes	CBCL1depress_res	-1.06099	19	0.277957
CBCL2anxiety_res	Bacteria_Firmicutes	CBCL2anxiety_res	0.0463589	19	0.96931
CBCL3autism_res	Bacteria_Firmicutes	CBCL3autism_res	1.61487	19	0.330866
CBCL4ADHD_res	Bacteria_Firmicutes	CBCL4ADHD_res	-0.468967	19	0.593871
CBCL5oppositional_res	Bacteria_Firmicutes	CBCL5oppositional_res	-0.763197	19	0.429324
CBCL1depress_res	Bacteria_Bacteroidetes	CBCL1depress_res	-0.240019	19	0.861061
CBCL2anxiety_res	Bacteria_Bacteroidetes	CBCL2anxiety_res	1.07022	19	0.538943
CBCL3autism_res	Bacteria_Bacteroidetes	CBCL3autism_res	-1.20953	19	0.606865
CBCL4ADHD_res	Bacteria_Bacteroidetes	CBCL4ADHD_res	0.987884	19	0.436648
CBCL5oppositional_res	Bacteria_Bacteroidetes	CBCL5oppositional_res	-0.043339	19	0.974734

## Sheet: class_association
Variable	feature	value	coef	N	pval
CBCL1depress_res	Bacteria_Proteobacteria_Gammaproteobacteria	CBCL1depress_res	0.0245293	19	0.957975
CBCL2anxiety_res	Bacteria_Proteobacteria_Gammaproteobacteria	CBCL2anxiety_res	0.372821	19	0.528719
CBCL3autism_res	Bacteria_Proteobacteria_Gammaproteobacteria	CBCL3autism_res	-0.1189	19	0.88104
CBCL4ADHD_res	Bacteria_Proteobacteria_Gammaproteobacteria	CBCL4ADHD_res	-0.228161	19	0.594461
CBCL5oppositional_res	Bacteria_Proteobacteria_Gammaproteobacteria	CBCL5oppositional_res	0.132787	19	0.775447
CBCL1depress_res	Bacteria_Actinobacteria_Actinobacteria	CBCL1depress_res	-0.660027	19	0.789374
CBCL2anxiety_res	Bacteria_Actinobacteria_Actinobacteria	CBCL2anxiety_res	-4.35898	19	0.176966
CBCL3autism_res	Bacteria_Actinobacteria_Actinobacteria	CBCL3autism_res	4.61511	19	0.283981
CBCL4ADHD_res	Bacteria_Actinobacteria_Actinobacteria	CBCL4ADHD_res	-2.01637	19	0.379432
CBCL5oppositional_res	Bacteria_Actinobacteria_Actinobacteria	CBCL5oppositional_res	0.263312	19	0.914901
CBCL1depress_res	Bacteria_Firmicutes_Bacilli	CBCL1depress_res	-1.38662	19	0.196263
CBCL2anxiety_res	Bacteria_Firmicutes_Bacilli	CBCL2anxiety_res	0.408469	19	0.75545
CBCL3autism_res	Bacteria_Firmicutes_Bacilli	CBCL3autism_res	2.51143	19	0.171827
CBCL4ADHD_res	Bacteria_Firmicutes_Bacilli	CBCL4ADHD_res	-1.02722	19	0.290346
CBCL5oppositional_res	Bacteria_Firmicutes_Bacilli	CBCL5oppositional_res	-0.952756	19	0.365616
CBCL1depress_res	Bacteria_Bacteroidetes_Bacteroidia	CBCL1depress_res	-0.240019	19	0.861061
CBCL2anxiety_res	Bacteria_Bacteroidetes_Bacteroidia	CBCL2anxiety_res	1.07022	19	0.538943
CBCL3autism_res	Bacteria_Bacteroidetes_Bacteroidia	CBCL3autism_res	-1.20953	19	0.606865
CBCL4ADHD_res	Bacteria_Bacteroidetes_Bacteroidia	CBCL4ADHD_res	0.987884	19	0.436648
CBCL5oppositional_res	Bacteria_Bacteroidetes_Bacteroidia	CBCL5oppositional_res	-0.043339	19	0.974734
CBCL1depress_res	Bacteria_Firmicutes_Clostridia	CBCL1depress_res	0.57737	19	0.671124
CBCL2anxiety_res	Bacteria_Firmicutes_Clostridia	CBCL2anxiety_res	-1.17648	19	0.495239
CBCL3autism_res	Bacteria_Firmicutes_Clostridia	CBCL3autism_res	0.733493	19	0.751497
CBCL4ADHD_res	Bacteria_Firmicutes_Clostridia	CBCL4ADHD_res	0.1081	19	0.930568
CBCL5oppositional_res	Bacteria_Firmicutes_Clostridia	CBCL5oppositional_res	-0.91925	19	0.50069
CBCL1depress_res	Bacteria_Firmicutes_Erysipelotrichi	CBCL1depress_res	-1.3531	19	0.298653
CBCL2anxiety_res	Bacteria_Firmicutes_Erysipelotrichi	CBCL2anxiety_res	-0.352034	19	0.826783
CBCL3autism_res	Bacteria_Firmicutes_Erysipelotrichi	CBCL3autism_res	-0.212442	19	0.922162
CBCL4ADHD_res	Bacteria_Firmicutes_Erysipelotrichi	CBCL4ADHD_res	-0.522445	19	0.655519
CBCL5oppositional_res	Bacteria_Firmicutes_Erysipelotrichi	CBCL5oppositional_res	2.65602	19	0.0530055
CBCL1depress_res	Bacteria_Actinobacteria_Coriobacteriia	CBCL1depress_res	0.101229	19	0.814157
CBCL2anxiety_res	Bacteria_Actinobacteria_Coriobacteriia	CBCL2anxiety_res	0.0461456	19	0.932239
CBCL3autism_res	Bacteria_Actinobacteria_Coriobacteriia	CBCL3autism_res	-0.583777	19	0.432053
CBCL4ADHD_res	Bacteria_Actinobacteria_Coriobacteriia	CBCL4ADHD_res	0.300289	19	0.450921
CBCL5oppositional_res	Bacteria_Actinobacteria_Coriobacteriia	CBCL5oppositional_res	0.360882	19	0.407214

## Sheet: order_association
Variable	feature	value	coef	N	pval
CBCL1depress_res	Bacteria_Proteobacteria_Gammaproteobacteria_Enterobacteriales	CBCL1depress_res	0.0244925	19	0.958045
CBCL2anxiety_res	Bacteria_Proteobacteria_Gammaproteobacteria_Enterobacteriales	CBCL2anxiety_res	0.372965	19	0.528632
CBCL3autism_res	Bacteria_Proteobacteria_Gammaproteobacteria_Enterobacteriales	CBCL3autism_res	-0.118891	19	0.881068
CBCL4ADHD_res	Bacteria_Proteobacteria_Gammaproteobacteria_Enterobacteriales	CBCL4ADHD_res	-0.228314	19	0.59428
CBCL5oppositional_res	Bacteria_Proteobacteria_Gammaproteobacteria_Enterobacteriales	CBCL5oppositional_res	0.132752	19	0.775541
CBCL1depress_res	Bacteria_Actinobacteria_Actinobacteria_Bifidobacteriales	CBCL1depress_res	-0.737233	19	0.814576
CBCL2anxiety_res	Bacteria_Actinobacteria_Actinobacteria_Bifidobacteriales	CBCL2anxiety_res	-2.84879	19	0.476473
CBCL3autism_res	Bacteria_Actinobacteria_Actinobacteria_Bifidobacteriales	CBCL3autism_res	2.18536	19	0.68432
CBCL4ADHD_res	Bacteria_Actinobacteria_Actinobacteria_Bifidobacteriales	CBCL4ADHD_res	-0.428208	19	0.881646
CBCL5oppositional_res	Bacteria_Actinobacteria_Actinobacteria_Bifidobacteriales	CBCL5oppositional_res	0.614895	19	0.844627
CBCL1depress_res	Bacteria_Firmicutes_Bacilli_Lactobacillales	CBCL1depress_res	-1.41075	19	0.216413
CBCL2anxiety_res	Bacteria_Firmicutes_Bacilli_Lactobacillales	CBCL2anxiety_res	0.380115	19	0.785739
CBCL3autism_res	Bacteria_Firmicutes_Bacilli_Lactobacillales	CBCL3autism_res	2.55793	19	0.190621
CBCL4ADHD_res	Bacteria_Firmicutes_Bacilli_Lactobacillales	CBCL4ADHD_res	-0.865649	19	0.399659
CBCL5oppositional_res	Bacteria_Firmicutes_Bacilli_Lactobacillales	CBCL5oppositional_res	-0.935978	19	0.403581
CBCL1depress_res	Bacteria_Bacteroidetes_Bacteroidia_Bacteroidales	CBCL1depress_res	-0.240005	19	0.86107
CBCL2anxiety_res	Bacteria_Bacteroidetes_Bacteroidia_Bacteroidales	CBCL2anxiety_res	1.07021	19	0.538948
CBCL3autism_res	Bacteria_Bacteroidetes_Bacteroidia_Bacteroidales	CBCL3autism_res	-1.20956	19	0.60686
CBCL4ADHD_res	Bacteria_Bacteroidetes_Bacteroidia_Bacteroidales	CBCL4ADHD_res	0.9879	19	0.436645
CBCL5oppositional_res	Bacteria_Bacteroidetes_Bacteroidia_Bacteroidales	CBCL5oppositional_res	-0.0433255	19	0.974742
CBCL1depress_res	Bacteria_Firmicutes_Bacilli_Bacillales	CBCL1depress_res	-0.187115	19	0.871398
CBCL2anxiety_res	Bacteria_Firmicutes_Bacilli_Bacillales	CBCL2anxiety_res	0.19529	19	0.893434
CBCL3autism_res	Bacteria_Firmicutes_Bacilli_Bacillales	CBCL3autism_res	0.41168	19	0.834696
CBCL4ADHD_res	Bacteria_Firmicutes_Bacilli_Bacillales	CBCL4ADHD_res	-1.1129	19	0.302961
CBCL5oppositional_res	Bacteria_Firmicutes_Bacilli_Bacillales	CBCL5oppositional_res	0.594367	19	0.608231
CBCL1depress_res	Bacteria_Firmicutes_Clostridia_Clostridiales	CBCL1depress_res	0.576711	19	0.671459
CBCL2anxiety_res	Bacteria_Firmicutes_Clostridia_Clostridiales	CBCL2anxiety_res	-1.17755	19	0.494833
CBCL3autism_res	Bacteria_Firmicutes_Clostridia_Clostridiales	CBCL3autism_res	0.735474	19	0.750838
CBCL4ADHD_res	Bacteria_Firmicutes_Clostridia_Clostridiales	CBCL4ADHD_res	0.108414	19	0.930364
CBCL5oppositional_res	Bacteria_Firmicutes_Clostridia_Clostridiales	CBCL5oppositional_res	-0.91987	19	0.500385
CBCL1depress_res	Bacteria_Firmicutes_Erysipelotrichi_Erysipelotrichales	CBCL1depress_res	-1.35309	19	0.298664
CBCL2anxiety_res	Bacteria_Firmicutes_Erysipelotrichi_Erysipelotrichales	CBCL2anxiety_res	-0.352039	19	0.826783
CBCL3autism_res	Bacteria_Firmicutes_Erysipelotrichi_Erysipelotrichales	CBCL3autism_res	-0.212471	19	0.922153
CBCL4ADHD_res	Bacteria_Firmicutes_Erysipelotrichi_Erysipelotrichales	CBCL4ADHD_res	-0.522429	19	0.655533
CBCL5oppositional_res	Bacteria_Firmicutes_Erysipelotrichi_Erysipelotrichales	CBCL5oppositional_res	2.65604	19	0.0530069
CBCL1depress_res	Bacteria_Actinobacteria_Coriobacteriia_Coriobacteriales	CBCL1depress_res	0.101243	19	0.81414
CBCL2anxiety_res	Bacteria_Actinobacteria_Coriobacteriia_Coriobacteriales	CBCL2anxiety_res	0.0461412	19	0.932248
CBCL3autism_res	Bacteria_Actinobacteria_Coriobacteriia_Coriobacteriales	CBCL3autism_res	-0.583806	19	0.432051
CBCL4ADHD_res	Bacteria_Actinobacteria_Coriobacteriia_Coriobacteriales	CBCL4ADHD_res	0.300305	19	0.450918
CBCL5oppositional_res	Bacteria_Actinobacteria_Coriobacteriia_Coriobacteriales	CBCL5oppositional_res	0.360895	19	0.407218
CBCL1depress_res	Bacteria_Actinobacteria_Actinobacteria_Actinomycetales	CBCL1depress_res	0.0607581	19	0.961101
CBCL2anxiety_res	Bacteria_Actinobacteria_Actinobacteria_Actinomycetales	CBCL2anxiety_res	0.00874316	19	0.995561
CBCL3autism_res	Bacteria_Actinobacteria_Actinobacteria_Actinomycetales	CBCL3autism_res	0.679458	19	0.749688
CBCL4ADHD_res	Bacteria_Actinobacteria_Actinobacteria_Actinomycetales	CBCL4ADHD_res	-0.449491	19	0.694382
CBCL5oppositional_res	Bacteria_Actinobacteria_Actinobacteria_Actinomycetales	CBCL5oppositional_res	-1.24576	19	0.32586

## Sheet: family_association
Variable	feature	value	coef	N	pval
CBCL4ADHD_res	Bacteria_Firmicutes_Bacilli_Bacillales_Staphylococcaceae	CBCL4ADHD_res	-1.70928	19	0.110985
CBCL5oppositional_res	Bacteria_Firmicutes_Clostridia_Clostridiales_Lachnospiraceae	CBCL5oppositional_res	0.76114	19	0.094766
CBCL5oppositional_res	Bacteria_Firmicutes_Erysipelotrichi_Erysipelotrichales_Erysipelotrichaceae	CBCL5oppositional_res	2.66112	19	0.0534929
CBCL2anxiety_res	Bacteria_Firmicutes_Clostridia_Clostridiales_Peptostreptococcaceae	CBCL2anxiety_res	-0.888449	19	0.105571
CBCL3autism_res	Bacteria_Firmicutes_Clostridia_Clostridiales_Peptostreptococcaceae	CBCL3autism_res	1.70074	19	0.0285724
CBCL5oppositional_res	Bacteria_Firmicutes_Clostridia_Clostridiales_Peptostreptococcaceae	CBCL5oppositional_res	-0.640836	19	0.136961
CBCL2anxiety_res	Bacteria_Firmicutes_Clostridia_Clostridiales_Ruminococcaceae	CBCL2anxiety_res	2.07206	19	0.10891
CBCL3autism_res	Bacteria_Firmicutes_Clostridia_Clostridiales_.Tissierellaceae.	CBCL3autism_res	-6.07971	19	0.0565163
CBCL4ADHD_res	Bacteria_Firmicutes_Clostridia_Clostridiales_.Tissierellaceae.	CBCL4ADHD_res	3.22811	19	0.0588177
CBCL1depress_res	Bacteria_Actinobacteria_Actinobacteria_Actinomycetales_Corynebacteriaceae	CBCL1depress_res	1.29229	19	0.0730987
CBCL3autism_res	Bacteria_Actinobacteria_Actinobacteria_Actinomycetales_Corynebacteriaceae	CBCL3autism_res	-1.81865	19	0.131773
CBCL3autism_res	Bacteria_Actinobacteria_Actinobacteria_Actinomycetales_Actinomycetaceae	CBCL3autism_res	2.79282	19	0.120507
CBCL1depress_res	Bacteria_Proteobacteria_Gammaproteobacteria_Enterobacteriales_Enterobacteriaceae	CBCL1depress_res	0.0218917	19	0.962096
CBCL2anxiety_res	Bacteria_Proteobacteria_Gammaproteobacteria_Enterobacteriales_Enterobacteriaceae	CBCL2anxiety_res	0.384383	19	0.511903
CBCL3autism_res	Bacteria_Proteobacteria_Gammaproteobacteria_Enterobacteriales_Enterobacteriaceae	CBCL3autism_res	-0.132478	19	0.866213
CBCL4ADHD_res	Bacteria_Proteobacteria_Gammaproteobacteria_Enterobacteriales_Enterobacteriaceae	CBCL4ADHD_res	-0.214642	19	0.6126
CBCL5oppositional_res	Bacteria_Proteobacteria_Gammaproteobacteria_Enterobacteriales_Enterobacteriaceae	CBCL5oppositional_res	0.130051	19	0.777696
CBCL1depress_res	Bacteria_Actinobacteria_Actinobacteria_Bifidobacteriales_Bifidobacteriaceae	CBCL1depress_res	-0.731882	19	0.816101
CBCL2anxiety_res	Bacteria_Actinobacteria_Actinobacteria_Bifidobacteriales_Bifidobacteriaceae	CBCL2anxiety_res	-2.84722	19	0.477205
CBCL3autism_res	Bacteria_Actinobacteria_Actinobacteria_Bifidobacteriales_Bifidobacteriaceae	CBCL3autism_res	2.16921	19	0.686851
CBCL4ADHD_res	Bacteria_Actinobacteria_Actinobacteria_Bifidobacteriales_Bifidobacteriaceae	CBCL4ADHD_res	-0.41889	19	0.884332
CBCL5oppositional_res	Bacteria_Actinobacteria_Actinobacteria_Bifidobacteriales_Bifidobacteriaceae	CBCL5oppositional_res	0.618288	19	0.843958
CBCL1depress_res	Bacteria_Firmicutes_Bacilli_Lactobacillales_Streptococcaceae	CBCL1depress_res	-1.74509	19	0.161845
CBCL2anxiety_res	Bacteria_Firmicutes_Bacilli_Lactobacillales_Streptococcaceae	CBCL2anxiety_res	1.39735	19	0.363603
CBCL3autism_res	Bacteria_Firmicutes_Bacilli_Lactobacillales_Streptococcaceae	CBCL3autism_res	0.797899	19	0.697457
CBCL4ADHD_res	Bacteria_Firmicutes_Bacilli_Lactobacillales_Streptococcaceae	CBCL4ADHD_res	0.447362	19	0.684689
CBCL5oppositional_res	Bacteria_Firmicutes_Bacilli_Lactobacillales_Streptococcaceae	CBCL5oppositional_res	-0.851563	19	0.481351
CBCL1depress_res	Bacteria_Bacteroidetes_Bacteroidia_Bacteroidales_Bacteroidaceae	CBCL1depress_res	-0.030582	19	0.97301
CBCL2anxiety_res	Bacteria_Bacteroidetes_Bacteroidia_Bacteroidales_Bacteroidaceae	CBCL2anxiety_res	0.652151	19	0.569821
CBCL3autism_res	Bacteria_Bacteroidetes_Bacteroidia_Bacteroidales_Bacteroidaceae	CBCL3autism_res	-1.04019	19	0.50379
CBCL4ADHD_res	Bacteria_Bacteroidetes_Bacteroidia_Bacteroidales_Bacteroidaceae	CBCL4ADHD_res	0.650993	19	0.437008
CBCL5oppositional_res	Bacteria_Bacteroidetes_Bacteroidia_Bacteroidales_Bacteroidaceae	CBCL5oppositional_res	0.120631	19	0.893702
CBCL1depress_res	Bacteria_Firmicutes_Bacilli_Bacillales_Staphylococcaceae	CBCL1depress_res	-0.228696	19	0.837315
CBCL2anxiety_res	Bacteria_Firmicutes_Bacilli_Bacillales_Staphylococcaceae	CBCL2anxiety_res	-0.329088	19	0.814854
CBCL3autism_res	Bacteria_Firmicutes_Bacilli_Bacillales_Staphylococcaceae	CBCL3autism_res	1.36983	19	0.475132
CBCL5oppositional_res	Bacteria_Firmicutes_Bacilli_Bacillales_Staphylococcaceae	CBCL5oppositional_res	0.829551	19	0.460206
CBCL1depress_res	Bacteria_Firmicutes_Clostridia_Clostridiales_Clostridiaceae	CBCL1depress_res	1.43398	19	0.417831
CBCL2anxiety_res	Bacteria_Firmicutes_Clostridia_Clostridiales_Clostridiaceae	CBCL2anxiety_res	0.648174	19	0.769036
CBCL3autism_res	Bacteria_Firmicutes_Clostridia_Clostridiales_Clostridiaceae	CBCL3autism_res	-3.06577	19	0.313485
CBCL4ADHD_res	Bacteria_Firmicutes_Clostridia_Clostridiales_Clostridiaceae	CBCL4ADHD_res	0.92521	19	0.565502
CBCL5oppositional_res	Bacteria_Firmicutes_Clostridia_Clostridiales_Clostridiaceae	CBCL5oppositional_res	0.0785546	19	0.964079
CBCL1depress_res	Bacteria_Firmicutes_Bacilli_Lactobacillales_Enterococcaceae	CBCL1depress_res	-1.16107	19	0.447195
CBCL2anxiety_res	Bacteria_Firmicutes_Bacilli_Lactobacillales_Enterococcaceae	CBCL2anxiety_res	0.0637997	19	0.973281
CBCL3autism_res	Bacteria_Firmicutes_Bacilli_Lactobacillales_Enterococcaceae	CBCL3autism_res	3.00853	19	0.255175
CBCL4ADHD_res	Bacteria_Firmicutes_Bacilli_Lactobacillales_Enterococcaceae	CBCL4ADHD_res	-1.22667	19	0.382196
CBCL5oppositional_res	Bacteria_Firmicutes_Bacilli_Lactobacillales_Enterococcaceae	CBCL5oppositional_res	-0.671859	19	0.657131
CBCL1depress_res	Bacteria_Firmicutes_Clostridia_Clostridiales_Lachnospiraceae	CBCL1depress_res	-0.571742	19	0.199581
CBCL2anxiety_res	Bacteria_Firmicutes_Clostridia_Clostridiales_Lachnospiraceae	CBCL2anxiety_res	0.148167	19	0.785644
CBCL3autism_res	Bacteria_Firmicutes_Clostridia_Clostridiales_Lachnospiraceae	CBCL3autism_res	-0.430384	19	0.56122
CBCL4ADHD_res	Bacteria_Firmicutes_Clostridia_Clostridiales_Lachnospiraceae	CBCL4ADHD_res	0.0232567	19	0.953032
CBCL1depress_res	Bacteria_Firmicutes_Erysipelotrichi_Erysipelotrichales_Erysipelotrichaceae	CBCL1depress_res	-1.34859	19	0.302186
CBCL2anxiety_res	Bacteria_Firmicutes_Erysipelotrichi_Erysipelotrichales_Erysipelotrichaceae	CBCL2anxiety_res	-0.353159	19	0.826969
CBCL3autism_res	Bacteria_Firmicutes_Erysipelotrichi_Erysipelotrichales_Erysipelotrichaceae	CBCL3autism_res	-0.222836	19	0.918716
CBCL4ADHD_res	Bacteria_Firmicutes_Erysipelotrichi_Erysipelotrichales_Erysipelotrichaceae	CBCL4ADHD_res	-0.516763	19	0.660356
CBCL1depress_res	Bacteria_Firmicutes_Clostridia_Clostridiales_Veillonellaceae	CBCL1depress_res	2.26466	19	0.261885
CBCL2anxiety_res	Bacteria_Firmicutes_Clostridia_Clostridiales_Veillonellaceae	CBCL2anxiety_res	1.69106	19	0.499715
CBCL3autism_res	Bacteria_Firmicutes_Clostridia_Clostridiales_Veillonellaceae	CBCL3autism_res	-1.54535	19	0.64677
CBCL4ADHD_res	Bacteria_Firmicutes_Clostridia_Clostridiales_Veillonellaceae	CBCL4ADHD_res	-0.596151	19	0.741324
CBCL5oppositional_res	Bacteria_Firmicutes_Clostridia_Clostridiales_Veillonellaceae	CBCL5oppositional_res	-0.458573	19	0.815691
CBCL1depress_res	Bacteria_Bacteroidetes_Bacteroidia_Bacteroidales_Porphyromonadaceae	CBCL1depress_res	-0.242641	19	0.623303
CBCL2anxiety_res	Bacteria_Bacteroidetes_Bacteroidia_Bacteroidales_Porphyromonadaceae	CBCL2anxiety_res	0.423861	19	0.498249
CBCL3autism_res	Bacteria_Bacteroidetes_Bacteroidia_Bacteroidales_Porphyromonadaceae	CBCL3autism_res	-0.0944899	19	0.910332
CBCL4ADHD_res	Bacteria_Bacteroidetes_Bacteroidia_Bacteroidales_Porphyromonadaceae	CBCL4ADHD_res	0.292513	19	0.519245
CBCL5oppositional_res	Bacteria_Bacteroidetes_Bacteroidia_Bacteroidales_Porphyromonadaceae	CBCL5oppositional_res	-0.195722	19	0.691019
CBCL1depress_res	Bacteria_Firmicutes_Clostridia_Clostridiales_Peptostreptococcaceae	CBCL1depress_res	-0.397924	19	0.343679
CBCL4ADHD_res	Bacteria_Firmicutes_Clostridia_Clostridiales_Peptostreptococcaceae	CBCL4ADHD_res	-0.209615	19	0.581414
CBCL1depress_res	Bacteria_Actinobacteria_Coriobacteriia_Coriobacteriales_Coriobacteriaceae	CBCL1depress_res	0.10609	19	0.808361
CBCL2anxiety_res	Bacteria_Actinobacteria_Coriobacteriia_Coriobacteriales_Coriobacteriaceae	CBCL2anxiety_res	0.0446709	19	0.935407
CBCL3autism_res	Bacteria_Actinobacteria_Coriobacteriia_Coriobacteriales_Coriobacteriaceae	CBCL3autism_res	-0.593682	19	0.431471
CBCL4ADHD_res	Bacteria_Actinobacteria_Coriobacteriia_Coriobacteriales_Coriobacteriaceae	CBCL4ADHD_res	0.305774	19	0.449783
CBCL5oppositional_res	Bacteria_Actinobacteria_Coriobacteriia_Coriobacteriales_Coriobacteriaceae	CBCL5oppositional_res	0.36547	19	0.408535
CBCL1depress_res	Bacteria_Firmicutes_Clostridia_Clostridiales_Ruminococcaceae	CBCL1depress_res	-1.06769	19	0.283485
CBCL3autism_res	Bacteria_Firmicutes_Clostridia_Clostridiales_Ruminococcaceae	CBCL3autism_res	-2.29488	19	0.182185
CBCL4ADHD_res	Bacteria_Firmicutes_Clostridia_Clostridiales_Ruminococcaceae	CBCL4ADHD_res	1.27802	19	0.167306
CBCL5oppositional_res	Bacteria_Firmicutes_Clostridia_Clostridiales_Ruminococcaceae	CBCL5oppositional_res	0.0599832	19	0.950763
CBCL1depress_res	Bacteria_Firmicutes_Clostridia_Clostridiales_.Tissierellaceae.	CBCL1depress_res	1.56063	19	0.375997
CBCL2anxiety_res	Bacteria_Firmicutes_Clostridia_Clostridiales_.Tissierellaceae.	CBCL2anxiety_res	2.04765	19	0.35774
CBCL5oppositional_res	Bacteria_Firmicutes_Clostridia_Clostridiales_.Tissierellaceae.	CBCL5oppositional_res	0.102544	19	0.952813
CBCL2anxiety_res	Bacteria_Actinobacteria_Actinobacteria_Actinomycetales_Corynebacteriaceae	CBCL2anxiety_res	0.16515	19	0.846462
CBCL4ADHD_res	Bacteria_Actinobacteria_Actinobacteria_Actinomycetales_Corynebacteriaceae	CBCL4ADHD_res	0.601736	19	0.339464
CBCL5oppositional_res	Bacteria_Actinobacteria_Actinobacteria_Actinomycetales_Corynebacteriaceae	CBCL5oppositional_res	-0.166641	19	0.805116
CBCL1depress_res	Bacteria_Actinobacteria_Actinobacteria_Actinomycetales_Actinomycetaceae	CBCL1depress_res	-0.765677	19	0.450942
CBCL2anxiety_res	Bacteria_Actinobacteria_Actinobacteria_Actinomycetales_Actinomycetaceae	CBCL2anxiety_res	-0.699738	19	0.582965
CBCL4ADHD_res	Bacteria_Actinobacteria_Actinobacteria_Actinomycetales_Actinomycetaceae	CBCL4ADHD_res	-1.16393	19	0.219374
CBCL5oppositional_res	Bacteria_Actinobacteria_Actinobacteria_Actinomycetales_Actinomycetaceae	CBCL5oppositional_res	-1.18312	19	0.250493

## Sheet: genera_association
Variable	feature	value	coef	N	pval
CBCL1depress_res	Bacteria_Proteobacteria_Gammaproteobacteria_Enterobacteriales_Enterobacteriaceae_Escherichia	CBCL1depress_res	2.47438	19	0.0516397
CBCL4ADHD_res	Bacteria_Firmicutes_Bacilli_Bacillales_Staphylococcaceae_Staphylococcus	CBCL4ADHD_res	-1.70198	19	0.111013
CBCL2anxiety_res	Bacteria_Proteobacteria_Gammaproteobacteria_Enterobacteriales_Enterobacteriaceae_Citrobacter	CBCL2anxiety_res	0.987391	19	0.0251245
CBCL4ADHD_res	Bacteria_Proteobacteria_Gammaproteobacteria_Enterobacteriales_Enterobacteriaceae_Citrobacter	CBCL4ADHD_res	0.454679	19	0.132463
CBCL1depress_res	Bacteria_Firmicutes_Clostridia_Clostridiales_Clostridiaceae_NA	CBCL1depress_res	1.28505	19	0.044646
CBCL2anxiety_res	Bacteria_Firmicutes_Clostridia_Clostridiales_Clostridiaceae_NA	CBCL2anxiety_res	-1.28761	19	0.101015
CBCL4ADHD_res	Bacteria_Firmicutes_Clostridia_Clostridiales_Clostridiaceae_NA	CBCL4ADHD_res	-0.885307	19	0.11839
CBCL5oppositional_res	Bacteria_Firmicutes_Clostridia_Clostridiales_Clostridiaceae_NA	CBCL5oppositional_res	1.11274	19	0.0761023
CBCL2anxiety_res	Bacteria_Firmicutes_Clostridia_Clostridiales_Peptostreptococcaceae_.Clostridium.	CBCL2anxiety_res	-0.905304	19	0.107043
CBCL3autism_res	Bacteria_Firmicutes_Clostridia_Clostridiales_Peptostreptococcaceae_.Clostridium.	CBCL3autism_res	1.73307	19	0.0291886
CBCL1depress_res	Bacteria_Firmicutes_Erysipelotrichi_Erysipelotrichales_Erysipelotrichaceae_.Eubacterium.	CBCL1depress_res	-0.313321	19	0.0568979
CBCL4ADHD_res	Bacteria_Firmicutes_Erysipelotrichi_Erysipelotrichales_Erysipelotrichaceae_.Eubacterium.	CBCL4ADHD_res	-0.223534	19	0.127477
CBCL5oppositional_res	Bacteria_Firmicutes_Erysipelotrichi_Erysipelotrichales_Erysipelotrichaceae_.Eubacterium.	CBCL5oppositional_res	0.354645	19	0.0340227
CBCL5oppositional_res	Bacteria_Firmicutes_Clostridia_Clostridiales_Lachnospiraceae_Clostridium	CBCL5oppositional_res	0.785662	19	0.0344637
CBCL3autism_res	Bacteria_Firmicutes_Clostridia_Clostridiales_.Tissierellaceae._Finegoldia	CBCL3autism_res	-3.97484	19	0.0668084
CBCL4ADHD_res	Bacteria_Firmicutes_Clostridia_Clostridiales_.Tissierellaceae._Finegoldia	CBCL4ADHD_res	1.94031	19	0.0919173
CBCL1depress_res	Bacteria_Actinobacteria_Actinobacteria_Actinomycetales_Corynebacteriaceae_Corynebacterium	CBCL1depress_res	1.19774	19	0.0740158
CBCL3autism_res	Bacteria_Actinobacteria_Actinobacteria_Actinomycetales_Corynebacteriaceae_Corynebacterium	CBCL3autism_res	-1.72149	19	0.125671
CBCL1depress_res	Bacteria_Firmicutes_Clostridia_Clostridiales_Clostridiaceae_SMB53	CBCL1depress_res	-0.526442	19	0.0356186
CBCL5oppositional_res	Bacteria_Firmicutes_Clostridia_Clostridiales_Clostridiaceae_SMB53	CBCL5oppositional_res	0.38485	19	0.109831
CBCL4ADHD_res	Bacteria_Actinobacteria_Actinobacteria_Actinomycetales_Actinomycetaceae_Actinomyces	CBCL4ADHD_res	-1.37198	19	0.088404
CBCL2anxiety_res	Bacteria_Firmicutes_Clostridia_Clostridiales_Ruminococcaceae_Ruminococcus	CBCL2anxiety_res	0.457058	19	0.118381
CBCL4ADHD_res	Bacteria_Firmicutes_Clostridia_Clostridiales_Ruminococcaceae_Ruminococcus	CBCL4ADHD_res	0.333029	19	0.117078
CBCL5oppositional_res	Bacteria_Firmicutes_Clostridia_Clostridiales_Peptostreptococcaceae_.Clostridium.	CBCL5oppositional_res	-0.653345	19	0.138449
CBCL3autism_res	Bacteria_Proteobacteria_Gammaproteobacteria_Enterobacteriales_Enterobacteriaceae_Citrobacter	CBCL3autism_res	-0.801664	19	0.152776
CBCL3autism_res	Bacteria_Firmicutes_Clostridia_Clostridiales_Ruminococcaceae_Ruminococcus	CBCL3autism_res	-0.569445	19	0.147475
CBCL1depress_res	Bacteria_Firmicutes_Bacilli_Lactobacillales_Streptococcaceae_Streptococcus	CBCL1depress_res	-1.7486	19	0.161689
CBCL5oppositional_res	Bacteria_Proteobacteria_Gammaproteobacteria_Enterobacteriales_Enterobacteriaceae_Citrobacter	CBCL5oppositional_res	-0.448291	19	0.170419
CBCL1depress_res	Bacteria_Proteobacteria_Gammaproteobacteria_Enterobacteriales_Enterobacteriaceae_NA	CBCL1depress_res	-0.727349	19	0.563093
CBCL2anxiety_res	Bacteria_Proteobacteria_Gammaproteobacteria_Enterobacteriales_Enterobacteriaceae_NA	CBCL2anxiety_res	-0.871824	19	0.582447
CBCL3autism_res	Bacteria_Proteobacteria_Gammaproteobacteria_Enterobacteriales_Enterobacteriaceae_NA	CBCL3autism_res	1.43647	19	0.504221
CBCL4ADHD_res	Bacteria_Proteobacteria_Gammaproteobacteria_Enterobacteriales_Enterobacteriaceae_NA	CBCL4ADHD_res	0.670183	19	0.560632
CBCL2anxiety_res	Bacteria_Proteobacteria_Gammaproteobacteria_Enterobacteriales_Enterobacteriaceae_Escherichia	CBCL2anxiety_res	-0.936711	19	0.531381
CBCL3autism_res	Bacteria_Proteobacteria_Gammaproteobacteria_Enterobacteriales_Enterobacteriaceae_Escherichia	CBCL3autism_res	-0.677901	19	0.736297
CBCL4ADHD_res	Bacteria_Proteobacteria_Gammaproteobacteria_Enterobacteriales_Enterobacteriaceae_Escherichia	CBCL4ADHD_res	-0.386282	19	0.72072
CBCL5oppositional_res	Bacteria_Proteobacteria_Gammaproteobacteria_Enterobacteriales_Enterobacteriaceae_Escherichia	CBCL5oppositional_res	-0.37481	19	0.750298
CBCL2anxiety_res	Bacteria_Actinobacteria_Actinobacteria_Bifidobacteriales_Bifidobacteriaceae_Bifidobacterium	CBCL2anxiety_res	-2.85118	19	0.478595
CBCL3autism_res	Bacteria_Actinobacteria_Actinobacteria_Bifidobacteriales_Bifidobacteriaceae_Bifidobacterium	CBCL3autism_res	2.12213	19	0.69459
CBCL2anxiety_res	Bacteria_Firmicutes_Bacilli_Lactobacillales_Streptococcaceae_Streptococcus	CBCL2anxiety_res	1.39694	19	0.364486
CBCL3autism_res	Bacteria_Firmicutes_Bacilli_Lactobacillales_Streptococcaceae_Streptococcus	CBCL3autism_res	0.800688	19	0.696918
CBCL4ADHD_res	Bacteria_Firmicutes_Bacilli_Lactobacillales_Streptococcaceae_Streptococcus	CBCL4ADHD_res	0.449552	19	0.683716
CBCL5oppositional_res	Bacteria_Firmicutes_Bacilli_Lactobacillales_Streptococcaceae_Streptococcus	CBCL5oppositional_res	-0.852921	19	0.481356
CBCL2anxiety_res	Bacteria_Bacteroidetes_Bacteroidia_Bacteroidales_Bacteroidaceae_Bacteroides	CBCL2anxiety_res	0.643723	19	0.584125
CBCL3autism_res	Bacteria_Bacteroidetes_Bacteroidia_Bacteroidales_Bacteroidaceae_Bacteroides	CBCL3autism_res	-1.08707	19	0.495756
CBCL4ADHD_res	Bacteria_Bacteroidetes_Bacteroidia_Bacteroidales_Bacteroidaceae_Bacteroides	CBCL4ADHD_res	0.677238	19	0.430495
CBCL3autism_res	Bacteria_Firmicutes_Bacilli_Bacillales_Staphylococcaceae_Staphylococcus	CBCL3autism_res	1.36775	19	0.473976
CBCL5oppositional_res	Bacteria_Firmicutes_Bacilli_Bacillales_Staphylococcaceae_Staphylococcus	CBCL5oppositional_res	0.823668	19	0.461491
CBCL1depress_res	Bacteria_Firmicutes_Clostridia_Clostridiales_Clostridiaceae_Clostridium	CBCL1depress_res	1.42708	19	0.411125
CBCL3autism_res	Bacteria_Firmicutes_Clostridia_Clostridiales_Clostridiaceae_Clostridium	CBCL3autism_res	-2.00241	19	0.497226
CBCL4ADHD_res	Bacteria_Firmicutes_Clostridia_Clostridiales_Clostridiaceae_Clostridium	CBCL4ADHD_res	1.00832	19	0.523655
CBCL5oppositional_res	Bacteria_Firmicutes_Clostridia_Clostridiales_Clostridiaceae_Clostridium	CBCL5oppositional_res	-0.748575	19	0.662828
CBCL1depress_res	Bacteria_Proteobacteria_Gammaproteobacteria_Enterobacteriales_Enterobacteriaceae_Citrobacter	CBCL1depress_res	0.140976	19	0.656149
CBCL1depress_res	Bacteria_Firmicutes_Bacilli_Lactobacillales_Enterococcaceae_Enterococcus	CBCL1depress_res	-1.14151	19	0.458348
CBCL3autism_res	Bacteria_Firmicutes_Bacilli_Lactobacillales_Enterococcaceae_Enterococcus	CBCL3autism_res	2.97027	19	0.264716
CBCL4ADHD_res	Bacteria_Firmicutes_Bacilli_Lactobacillales_Enterococcaceae_Enterococcus	CBCL4ADHD_res	-1.20391	19	0.394623
CBCL5oppositional_res	Bacteria_Firmicutes_Bacilli_Lactobacillales_Enterococcaceae_Enterococcus	CBCL5oppositional_res	-0.652127	19	0.66907
CBCL1depress_res	Bacteria_Firmicutes_Clostridia_Clostridiales_Veillonellaceae_Veillonella	CBCL1depress_res	2.28621	19	0.258484
CBCL2anxiety_res	Bacteria_Firmicutes_Clostridia_Clostridiales_Veillonellaceae_Veillonella	CBCL2anxiety_res	1.68834	19	0.501221
CBCL3autism_res	Bacteria_Firmicutes_Clostridia_Clostridiales_Veillonellaceae_Veillonella	CBCL3autism_res	-1.59226	19	0.637554
CBCL4ADHD_res	Bacteria_Firmicutes_Clostridia_Clostridiales_Veillonellaceae_Veillonella	CBCL4ADHD_res	-0.572075	19	0.75185
CBCL1depress_res	Bacteria_Bacteroidetes_Bacteroidia_Bacteroidales_Porphyromonadaceae_Parabacteroides	CBCL1depress_res	-0.219685	19	0.633624
CBCL2anxiety_res	Bacteria_Bacteroidetes_Bacteroidia_Bacteroidales_Porphyromonadaceae_Parabacteroides	CBCL2anxiety_res	0.392271	19	0.501786
CBCL4ADHD_res	Bacteria_Bacteroidetes_Bacteroidia_Bacteroidales_Porphyromonadaceae_Parabacteroides	CBCL4ADHD_res	0.2786	19	0.510849
CBCL5oppositional_res	Bacteria_Bacteroidetes_Bacteroidia_Bacteroidales_Porphyromonadaceae_Parabacteroides	CBCL5oppositional_res	-0.176395	19	0.701042
CBCL1depress_res	Bacteria_Proteobacteria_Gammaproteobacteria_Enterobacteriales_Enterobacteriaceae_Klebsiella	CBCL1depress_res	-0.256775	19	0.745756
CBCL2anxiety_res	Bacteria_Proteobacteria_Gammaproteobacteria_Enterobacteriales_Enterobacteriaceae_Klebsiella	CBCL2anxiety_res	-0.86722	19	0.391295
CBCL3autism_res	Bacteria_Proteobacteria_Gammaproteobacteria_Enterobacteriales_Enterobacteriaceae_Klebsiella	CBCL3autism_res	1.05852	19	0.437924
CBCL4ADHD_res	Bacteria_Proteobacteria_Gammaproteobacteria_Enterobacteriales_Enterobacteriaceae_Klebsiella	CBCL4ADHD_res	-0.638475	19	0.384717
CBCL5oppositional_res	Bacteria_Proteobacteria_Gammaproteobacteria_Enterobacteriales_Enterobacteriaceae_Klebsiella	CBCL5oppositional_res	0.562678	19	0.480148
CBCL1depress_res	Bacteria_Firmicutes_Clostridia_Clostridiales_Peptostreptococcaceae_.Clostridium.	CBCL1depress_res	-0.404953	19	0.346447
CBCL4ADHD_res	Bacteria_Firmicutes_Clostridia_Clostridiales_Peptostreptococcaceae_.Clostridium.	CBCL4ADHD_res	-0.21504	19	0.58063
CBCL2anxiety_res	Bacteria_Proteobacteria_Gammaproteobacteria_Enterobacteriales_Enterobacteriaceae_Proteus	CBCL2anxiety_res	1.80424	19	0.306153
CBCL3autism_res	Bacteria_Proteobacteria_Gammaproteobacteria_Enterobacteriales_Enterobacteriaceae_Proteus	CBCL3autism_res	-2.19668	19	0.35511
CBCL2anxiety_res	Bacteria_Firmicutes_Erysipelotrichi_Erysipelotrichales_Erysipelotrichaceae_.Eubacterium.	CBCL2anxiety_res	-0.102881	19	0.595733
CBCL3autism_res	Bacteria_Firmicutes_Erysipelotrichi_Erysipelotrichales_Erysipelotrichaceae_.Eubacterium.	CBCL3autism_res	0.244387	19	0.356908
CBCL1depress_res	Bacteria_Firmicutes_Clostridia_Clostridiales_Lachnospiraceae_Clostridium	CBCL1depress_res	-0.323964	19	0.348629
CBCL2anxiety_res	Bacteria_Firmicutes_Clostridia_Clostridiales_Lachnospiraceae_Clostridium	CBCL2anxiety_res	-0.414374	19	0.342163
CBCL3autism_res	Bacteria_Firmicutes_Clostridia_Clostridiales_Lachnospiraceae_Clostridium	CBCL3autism_res	0.247036	19	0.670999
CBCL4ADHD_res	Bacteria_Firmicutes_Clostridia_Clostridiales_Lachnospiraceae_Clostridium	CBCL4ADHD_res	-0.29978	19	0.34367
CBCL1depress_res	Bacteria_Firmicutes_Clostridia_Clostridiales_.Tissierellaceae._Finegoldia	CBCL1depress_res	0.499242	19	0.675199
CBCL2anxiety_res	Bacteria_Firmicutes_Clostridia_Clostridiales_.Tissierellaceae._Finegoldia	CBCL2anxiety_res	0.813342	19	0.589251
CBCL4ADHD_res	Bacteria_Actinobacteria_Actinobacteria_Actinomycetales_Corynebacteriaceae_Corynebacterium	CBCL4ADHD_res	0.586581	19	0.317638
CBCL2anxiety_res	Bacteria_Firmicutes_Clostridia_Clostridiales_Clostridiaceae_SMB53	CBCL2anxiety_res	0.134216	19	0.643531
CBCL3autism_res	Bacteria_Firmicutes_Clostridia_Clostridiales_Clostridiaceae_SMB53	CBCL3autism_res	0.204515	19	0.602532
CBCL4ADHD_res	Bacteria_Firmicutes_Clostridia_Clostridiales_Clostridiaceae_SMB53	CBCL4ADHD_res	-0.212725	19	0.319739
CBCL1depress_res	Bacteria_Firmicutes_Clostridia_Clostridiales_.Tissierellaceae._Anaerococcus	CBCL1depress_res	0.20949	19	0.545777
CBCL2anxiety_res	Bacteria_Firmicutes_Clostridia_Clostridiales_.Tissierellaceae._Anaerococcus	CBCL2anxiety_res	0.137409	19	0.752169
CBCL3autism_res	Bacteria_Firmicutes_Clostridia_Clostridiales_.Tissierellaceae._Anaerococcus	CBCL3autism_res	-0.409667	19	0.489659
CBCL4ADHD_res	Bacteria_Firmicutes_Clostridia_Clostridiales_.Tissierellaceae._Anaerococcus	CBCL4ADHD_res	0.249827	19	0.43364
CBCL1depress_res	Bacteria_Actinobacteria_Actinobacteria_Actinomycetales_Actinomycetaceae_Actinomyces	CBCL1depress_res	-0.304567	19	0.714169
CBCL3autism_res	Bacteria_Actinobacteria_Actinobacteria_Actinomycetales_Actinomycetaceae_Actinomyces	CBCL3autism_res	1.41946	19	0.325137
CBCL5oppositional_res	Bacteria_Actinobacteria_Actinobacteria_Actinomycetales_Actinomycetaceae_Actinomyces	CBCL5oppositional_res	-0.751081	19	0.371998
CBCL1depress_res	Bacteria_Firmicutes_Clostridia_Clostridiales_Ruminococcaceae_Ruminococcus	CBCL1depress_res	-0.168737	19	0.450095
CBCL5oppositional_res	Bacteria_Proteobacteria_Gammaproteobacteria_Enterobacteriales_Enterobacteriaceae_NA	CBCL5oppositional_res	0.352383	19	0.777934
CBCL1depress_res	Bacteria_Actinobacteria_Actinobacteria_Bifidobacteriales_Bifidobacteriaceae_Bifidobacterium	CBCL1depress_res	-0.708534	19	0.82266
CBCL5oppositional_res	Bacteria_Actinobacteria_Actinobacteria_Bifidobacteriales_Bifidobacteriaceae_Bifidobacterium	CBCL5oppositional_res	0.637899	19	0.839813
CBCL1depress_res	Bacteria_Firmicutes_Bacilli_Bacillales_Staphylococcaceae_Staphylococcus	CBCL1depress_res	-0.230011	19	0.835719
CBCL2anxiety_res	Bacteria_Firmicutes_Bacilli_Bacillales_Staphylococcaceae_Staphylococcus	CBCL2anxiety_res	-0.326801	19	0.815359
CBCL5oppositional_res	Bacteria_Firmicutes_Clostridia_Clostridiales_Veillonellaceae_Veillonella	CBCL5oppositional_res	-0.438202	19	0.824066
CBCL2anxiety_res	Bacteria_Actinobacteria_Actinobacteria_Actinomycetales_Corynebacteriaceae_Corynebacterium	CBCL2anxiety_res	0.173106	19	0.827311
CBCL5oppositional_res	Bacteria_Actinobacteria_Actinobacteria_Actinomycetales_Corynebacteriaceae_Corynebacterium	CBCL5oppositional_res	-0.162397	19	0.796048
CBCL5oppositional_res	Bacteria_Firmicutes_Clostridia_Clostridiales_.Tissierellaceae._Anaerococcus	CBCL5oppositional_res	0.0790785	19	0.818236
CBCL5oppositional_res	Bacteria_Firmicutes_Clostridia_Clostridiales_Ruminococcaceae_Ruminococcus	CBCL5oppositional_res	-0.0617973	19	0.77966
CBCL5oppositional_res	Bacteria_Bacteroidetes_Bacteroidia_Bacteroidales_Bacteroidaceae_Bacteroides	CBCL5oppositional_res	0.143049	19	0.877198
CBCL1depress_res	Bacteria_Proteobacteria_Gammaproteobacteria_Enterobacteriales_Enterobacteriaceae_Proteus	CBCL1depress_res	-0.218197	19	0.873407
CBCL5oppositional_res	Bacteria_Firmicutes_Clostridia_Clostridiales_.Tissierellaceae._Finegoldia	CBCL5oppositional_res	0.200268	19	0.86592
CBCL4ADHD_res	Bacteria_Actinobacteria_Actinobacteria_Bifidobacteriales_Bifidobacteriaceae_Bifidobacterium	CBCL4ADHD_res	-0.394514	19	0.891513
CBCL3autism_res	Bacteria_Bacteroidetes_Bacteroidia_Bacteroidales_Porphyromonadaceae_Parabacteroides	CBCL3autism_res	-0.0998619	19	0.898527
CBCL2anxiety_res	Bacteria_Firmicutes_Clostridia_Clostridiales_Clostridiaceae_Clostridium	CBCL2anxiety_res	-0.0735057	19	0.972865
CBCL2anxiety_res	Bacteria_Firmicutes_Bacilli_Lactobacillales_Enterococcaceae_Enterococcus	CBCL2anxiety_res	0.0561699	19	0.976669
CBCL3autism_res	Bacteria_Firmicutes_Clostridia_Clostridiales_Clostridiaceae_NA	CBCL3autism_res	-0.0694549	19	0.944952
CBCL4ADHD_res	Bacteria_Proteobacteria_Gammaproteobacteria_Enterobacteriales_Enterobacteriaceae_Proteus	CBCL4ADHD_res	-0.0474786	19	0.969778
CBCL5oppositional_res	Bacteria_Proteobacteria_Gammaproteobacteria_Enterobacteriales_Enterobacteriaceae_Proteus	CBCL5oppositional_res	0.0279621	19	0.983676
CBCL2anxiety_res	Bacteria_Actinobacteria_Actinobacteria_Actinomycetales_Actinomycetaceae_Actinomyces	CBCL2anxiety_res	0.0306366	19	0.976638
CBCL1depress_res	Bacteria_Bacteroidetes_Bacteroidia_Bacteroidales_Bacteroidaceae_Bacteroides	CBCL1depress_res	-0.00669228	19	0.994238
